# Supplementary material for: Nuclear lncRNA NORSF reduces E2 release in granulosa cells by sponging the endogenous small activating RNA miR-339
Source: BMC Biol. 2023 Oct 20;21:221. doi: 10.1186/s12915-023-01731-x (PMC10588145; doi:10.1186/s12915-023-01731-x)
Supplement: Supplementary file 3 — Additional file 3: Table S1. Subcellular localization data. Table S2. Luciferase activity assay data. Table S3. RNA-pulldown in vitro data. Table S4. Quantitative real-time PCR raw data. Table S5. RNA-pulldown in vivo data. Table S6. E2 assay raw data. Table S7. Correlation analysis data. [file 12915_2023_1731_MOESM3_ESM.xlsx]

## Sheet: Table S1
Subcellular localization data.
Experimental group	GAPDH	U6	miR-144	miR-339	miR-375	miR-378			Data after deletion of abnormal results.
Nucleus1	28.5898	18.1049	13.3737	20.6851	30.7791	28.6773
Nucleus1	28.0156	18.1439	12.8062	21.2967	30.9625	29.0242
Nucleus2	30.0923	18.8242	15.6311	22.4547	30.9819	28.9172
Nucleus2	29.7085	18.9572	13.8116	21.7934	30.5525	29.009
Nucleus3	29.0637	18.5847	15.3726	21.669	30.6678	29.6134
Nucleus3	29.0021	18.5208	14.9542	21.0483	30.4939	28.7993
Cytoplasm1	24.4916	20.9222	15.6556	20.2407	31.0077	28.204
Cytoplasm1	24.2524	20.9804	15.2341	20.8928	30.7295	28.2936
Cytoplasm2	26.3807	21.6134	18.1246	21.4705	31.3511	28.8834
Cytoplasm2	26.3802	21.6322	17.454	20.5455	30.5556	29.0664
Cytoplasm3	25.986	21.4318	15.2436	20.4104	30.7872	29.1269
Cytoplasm3	25.9819	21.3332	14.2266	19.87	31.1343	29.0587
	U6	GAPDH	4325
Nucleus3	17.8515	19.8517	28.9634
Nucleus3	17.5607	19.8302	28.9338
Nucleus3	17.5651	19.8988
Nucleus2	15.806	18.2628	26.4348
Nucleus2	15.8141	18.2592	27.1214
Nucleus2	15.5819	18.1495	27.0217
Nucleus1	17.7391	19.6491	27.6482
Nucleus1	16.9699	19.8572	27.5647
Nucleus1	16.9708	19.3107	27.2981
Cytoplasm3	19.6409	16.258
Cytoplasm3	19.4809	16.6088	30.7276
Cytoplasm3	19.2154	16.7736	30.8203
Cytoplasm2	19.2905	17.0588
Cytoplasm2	19.264	16.7452	30.8889
Cytoplasm2	19.2547	16.893	30.4521
Cytoplasm1	19.2036	16.6804	30.7351
Cytoplasm1	19.0679	16.7899	29.9905
Cytoplasm1	18.9565	16.9594
ExperimeNucleustal group	LOC102160522	LOC100512907	LOC100626841	LOC102167708
Nucleus1	27.981	25.6821	26.1322	Undetermined
Nucleus1	27.4295	25.9982	25.9111	24.3435
Nucleus2	28.4789	26.1412	26.2013	25.371
Nucleus2	28.1416	25.3433	26.1898	25.3144
Nucleus3	27.916	26.5099	26.9674	25.124
Nucleus3	28.1247	26.5752	26.9786	25.3281
Cytoplasm1	30.3673	29.6735	29.0634	25.3171
Cytoplasm1	30.4662	30.244	28.693	25.4603
Cytoplasm2	30.1963	29.0647	28.7206	24.6629
Cytoplasm2	30.6462	29.3343	28.58	24.6954
Cytoplasm3	29.8049	29.6937	28.7055	24.7384
Cytoplasm3	29.8957	29.3789	28.6157	24.8442
	GAPDH	U6	MALAT1	NEAT1
Nucleus1	16.4789	18.0448	16.332	14.4914
Nucleus1	16.396	18.1529	16.283	14.4652
Nucleus1		18.1445	16.2484	14.9843
Nucleus2	17.1965	17.7008	16.5864	18.1897
Nucleus2	17.1997	17.608	16.8113	18.8429
Nucleus2	17.1621	17.5935	16.4706	18.4334
Cytoplasm1	16.4548	19.1779	19.4032	27.9217
Cytoplasm1	16.297	19.0609	19.4101	27.8354
Cytoplasm2	16.4702	20.1009	20.2093	23.051
Cytoplasm2	16.4757	19.7571	20.2001	22.8478
Cytoplasm2	16.3871	19.9893	20.3697	22.6854

## Sheet: Table S2
Luciferase activity assay data.
Experimental group	firefly activity	Renilla activity	firefly activity/Renilla activity
LOC102164325WT1+NC1	4209	12745	0.3302
LOC102164325WT1+NC2	3189	8399	0.3797
LOC102164325WT1+NC3	3657	9236	0.396
LOC102164325WT1+miR-339-1	3226	16955	0.1903
LOC102164325WT1+miR-339-2	6243	23214	0.2689
LOC102164325WT1+miR-339-3	3995	13535	0.2951
LOC102164325MT1+NC1	80497	369325	0.2179
LOC102164325MT1+NC2	80922	415758	0.1946
LOC102164325MT1+NC3	78879	319519	0.2469
LOC102164325MT1+miR-339-1	83171	381774	0.2179
LOC102164325MT1+miR-339-2	79370	201998	0.3929
LOC102164325MT1+miR-339-3	75196	188661	0.3986
LOC100512907WT+NC1	88213	292351	0.3017
LOC100512907WT+NC2	74746	247292	0.3023
LOC100512907WT+NC3	81372	276445	0.2944
LOC100512907WT+miR-144-1	59411	222626	0.2669
LOC100512907WT+miR-144-2	67223	260289	0.2583
LOC100512907WT+miR-144-3	56485	223713	0.2525
LOC100512907MT+NC1	48420	135481	0.3574
LOC100512907MT+NC2	41956	141518	0.2965
LOC100512907MT+NC3	29643	101566	0.2919
LOC100512907MT+miR-144-1	31835	74817	0.4255
LOC100512907MT+miR-144-2	32781	146023	0.2245
LOC100512907MT+miR-144-3	34817	159991	0.2176
LOC102160522WT+NC1	44602	288117	0.1548
LOC102160522WT+NC2	33675	223211	0.1509
LOC102160522WT+NC3	47081	265860	0.1771
LOC102160522WT+miR-375-1	33807	174581	0.1936
LOC102160522WT+miR-375-2	68500	275797	0.2484
LOC102160522WT+miR-375-3	42239	181225	0.2331
LOC102160522MT+NC1	42254	263258	0.1605
LOC102160522MT+NC2	46936	252120	0.1862
LOC102160522MT+NC3	34695	197946	0.1753
LOC102160522MT+miR-375-1	69133	353885	0.1954
LOC102160522MT+miR-375-2	50768	271354	0.1871
LOC102160522MT+miR-375-3	40945	237889	0.1721
LOC100626841WT+NC1	986	3050	0.3232
LOC100626841WT+NC2	1248	4265	0.2926
LOC100626841WT+NC3	4498	17045	0.26391
LOC100626841WT+miR-378-1	1264	5469	0.2311
LOC100626841WT+miR-378-2	2547	10262	0.2482
LOC100626841WT+miR-378-3	1833	7754	0.2364
LOC100626841MT+NC1	5487	24314	0.2257
LOC100626841MT+NC2	3529	18800	0.1877
LOC100626841MT+NC3	1675	8414	0.1991
LOC100626841MT+miR-378-1	2573	14610	0.1761
LOC100626841MT+miR-378-2	4248	16901	0.2513
LOC100626841MT+miR-378-3	1122	5433	0.2065
Experimental group	firefly activity	Renilla activity	firefly activity/Renilla activity
CYP19A1 MT+NC1	11068	12061	0.9177
CYP19A1 MT+NC2	13413	10476	1.2804
CYP19A1 MT+NC3	10338	12150	0.8509
CYP19A1 MT+miR-339-1	13381	15195	0.8806
CYP19A1 MT+miR-339-2	9864	12168	0.8106
CYP19A1 MT+miR-339-3	10564	9949	1.0618
Experimental group	firefly activity	Renilla activity	firefly activity/Renilla activity
CYP19A1 WT+pcDNA3.1+NC-1	194	5154	0.0376
CYP19A1 WT+pcDNA3.1+NC-2	190	5517	0.0344
CYP19A1 WT+pcDNA3.1+NC-3	189	5852	0.0323
CYP19A1 WT+pcDNA3.1+miR-339-1	228	4380	0.0521
CYP19A1 WT+pcDNA3.1+miR-339-2	200	4151	0.0482
CYP19A1 WT+pcDNA3.1+miR-339-3	187	4586	0.0408
CYP19A1 WT+NORSF OE+miR-339-1	256	11593	0.0221
CYP19A1 WT+NORSF OE+miR-339-2	202	8243	0.0245
CYP19A1 WT+NORSF OE+miR-339-3	183	7643	0.0239

## Sheet: Table S3
RNA-pulldown in vitro data.
Experimental group	LOC102160522	miR-375			Undetermined are not detected.
Control3	38.9959	37.0814
Control3	37.0972	34.9457
Control3	29.0712	35.3353
Control2	37.1392	35.4852
Control2	34.8753	35.2951
Control2	34.2015	34.7605
Control1	34.662	35.5944
Control1	34.6422	36.2491
Control1	31.2995	36.4757
LOC102160522-3	23.6885	33.6433
LOC102160522-3	23.4856	33.5472
LOC102160522-3	23.5966	33.6219
LOC102160522-2	26.3152	34.4325
LOC102160522-2	26.443	34.4228
LOC102160522-2	26.2738	33.7116
LOC102160522-1	23.3909	33.7208
LOC102160522-1	23.3915	33.8621
LOC102160522-1	23.5161	33.5691
Experimental group	LOC100512907	miR-144
Control3	Undetermined	Undetermined
Control3	Undetermined	Undetermined
Control3	Undetermined	Undetermined
Control2	Undetermined	Undetermined
Control2	Undetermined	Undetermined
Control2	Undetermined	Undetermined
Control1	Undetermined	Undetermined
Control1	Undetermined	Undetermined
Control1	Undetermined	Undetermined
LOC100512907-2	35.362	35.2807
LOC100512907-2	32.951	33.5418
LOC100512907-2	33.6901	34.3676
LOC100512907-1	34.6282	36.0416
LOC100512907-1	33.8878	34.3959
LOC100512907-1	33.9655	34.8035
Experimental group	LOC100626841	miR-378
Control3	38.6306	38.302
Control3	Undetermined	Undetermined
Control2	Undetermined	Undetermined
Control2	Undetermined	38.305
Control1	36.9413	38.6713
Control1	Undetermined	Undetermined
LOC100626841-3	27.1909	27.9003
LOC100626841-3	27.0406	27.8369
LOC100626841-2	27.1681	27.8711
LOC100626841-2	27.3437	27.782
LOC100626841-1	27.2657	28.3418
LOC100626841-1	27.5091	27.8495
Experimental group	LOC102164325	miR-339
Control2	33.3244	34.3289
Control2	32.8854	33.4603
Control1	32.1775	33.3049
Control1	32.3669	35.1725
Control1	31.6933	34.0132
LOC102164325-2	30.9649	27.136
LOC102164325-2	30.9993	26.3289
LOC102164325-2	29.3426	Undetermined
LOC102164325-1	30.0008	26.5841
LOC102164325-1	29.8059	26.4696
LOC102164325-1	30.5731	26.1905
Experimental group	MALAT1	miR-24	miR-26	miR-29	miR-373
Control2	Undetermined	Undetermined	34.911	Undetermined	Undetermined
Control2	Undetermined	Undetermined	35.5831	Undetermined	Undetermined
Control1	Undetermined	Undetermined	37.3388	Undetermined	Undetermined
Control1	Undetermined	Undetermined	36.4824	Undetermined	Undetermined
MALAT1-2	27.0127	32.4868	32.8046	35.6609	37.591
MALAT1-2	26.5368	32.8896	32.9744	35.6138	37.0134
MALAT1-1	26.7341	32.1337	31.4501	35.2377	39.2749
MALAT1-1	26.2173	32.5468	32.6654	35.3183	39.1628
Experimental group	NEAT1	miR-24	miR-26	miR-29	miR-373
Control2	Undetermined	Undetermined	Undetermined	Undetermined	Undetermined
Control2	Undetermined	Undetermined	36.9649	Undetermined	Undetermined
Control1	Undetermined	Undetermined	36.0804	Undetermined	Undetermined
Control1	Undetermined	Undetermined	36.0947	Undetermined	Undetermined
NEAT1-2	33.6093	32.8227	31.1195	31.7529	34.2941
NEAT1-2	35.5254	33.0761	31.5005	32.0461	32.5424
NEAT1-1	38.9719	33.1904	31.2074	33.0011	33.1959
NEAT1-1	36.3846	32.9999	30.6856	32.664	33.4273

## Sheet: Table S4
Quantitative real-time PCR raw data.
Experimental group	miR-339	U6			Data after deletion of abnormal results.
NC1	25.8728	19.4345
NC1	25.9991	19.319
NC2	25.4275	19.3651
NC2	24.9974	19.438
NC3	25.6117	19.7043
NC3	25.7635	19.6542
siNORSF1	23.5258	18.6002
siNORSF1	23.7642	18.8005
siNORSF2	24.2154	18.9149
siNORSF2	24.8271	18.9539
siNORSF3	25.9886	20.6033
siNORSF3	25.424	20.7252
Experimental group	CYP19A1	GAPDH
NC1	31.9623	19.5688
NC1	30.4862	19.7004
NC1	29.5056	19.4354
NC2	30.2603	19.1872
NC2	29.6859	19.5332
NC2	30.0945	19.4605
NC3	30.0671	19.3445
NC3	30.424	19.5261
NC3	30.1286	19.4644
siNORSF1	29.7338	19.9585
siNORSF1	29.1961	19.7117
siNORSF1	29.8618	19.6841
siNORSF2	29.8559	19.3962
siNORSF2	29.5474	19.3573
siNORSF2	29.8819	19.2175
siNORSF3	29.4872	19.6659
siNORSF3	29.1919	19.6995
siNORSF3	29.6865	19.6683
Experimental group	miR-339	U6
pcDNA3.1-1	21.974	19.3609
pcDNA3.1-1	21.7586	19.5257
pcDNA3.1-1	21.8244	19.414
pcDNA3.1-2	20.7712	17.7306
pcDNA3.1-2	20.6572	17.7642
pcDNA3.1-2	20.4465	17.5593
pcDNA3.1-3	22.2618	18.4753
pcDNA3.1-3	22.4342	18.3181
pcDNA3.1-3		18.4831
NORSF OE-1		18.1981
NORSF OE-1	24.4534	17.9727
NORSF OE-1	24.1983	17.9743
NORSF OE-2	23.5806	17.9783
NORSF OE-2	23.6524	17.9624
NORSF OE-2	24.2271	18.2084
NORSF OE-3	22.2214	18.528
NORSF OE-3	23.464	18.3449
NORSF OE-3	23.3807	18.6273
Experimental group	CYP19A1	GAPDH
pcDNA3.1-1	31.2566	18.5038
pcDNA3.1-1	30.9711	18.4878
pcDNA3.1-1	30.9535	18.5782
pcDNA3.1-2	31.301	18.6564
pcDNA3.1-2	31.41	18.4662
pcDNA3.1-2	31.3376
pcDNA3.1-3	31.3359	18.5441
pcDNA3.1-3	31.4462	18.5271
pcDNA3.1-3	31.5347	18.0775
NORSF OE-1	33.2207	19.1015
NORSF OE-1	32.7278	18.9697
NORSF OE-1	32.5293	19.0005
NORSF OE-2	32.8351	19.5678
NORSF OE-2	33.0121	19.5112
NORSF OE-2	33.5075	19.332
NORSF OE-3	33.2085	18.7478
NORSF OE-3	Undetermined	19.1186
NORSF OE-3	32.9286	18.9802
Experimental group	miR-339	U6
NC1	26.1887	20.3005
NC1	27.4065	20.2511
NC1	26.9587	20.2194
NC2	28.172	21.4224
NC2	28.4447	21.9092
NC2	29.0274	21.5941
NC3	28.5144	21.9762
NC3	30.4897	21.9334
NC3	30.0871	21.8315
miR-339-1	21.1432	21.9045
miR-339-1	21.5846	21.8999
miR-339-1	21.9319	21.8912
miR-339-2	22.1187	23.3119
miR-339-2	23.2418	22.9934
miR-339-2	23.3291	23.3014
miR-339-3	21.0611	21.729
miR-339-3	21.3221	21.6892
miR-339-3	22.1991	21.6379
Experimental group	CYP19A1	GAPDH
NC1 24h	24.0115	17.6832
NC1 24h	23.991	17.5714
NC1 24h	23.9679	17.5903
NC2 24h	24.3181	17.7856
NC2 24h	24.1778	18.079
NC2 24h	24.1533	17.7815
NC3 24h	23.9039	17.7623
NC3 24h	23.9631	17.6471
NC3 24h	23.856	17.6246
miR-339-1	24.2272	17.6335
miR-339-1	24.1865	17.6511
miR-339-1	24.117	17.7065
miR-339-2	24.1987	17.8553
miR-339-2	24.1967	17.7166
miR-339-2	24.1159	17.6484
miR-339-3	23.9869	17.6718
miR-339-3	24.1103	17.7408
miR-339-3	24.029	17.6471
Experimental group	CYP19A1	GAPDH
NC1 48h	27.6635	26.0612
NC1 48h	26.854	26.002
NC1 48h	26.6587	25.949
NC2 48h	27.9791	27.1178
NC2 48h	27.5348	27.2376
NC2 48h	27.6839	27.232
NC3 48h	29.1835	27.0406
NC3 48h	28.3965	27.0048
NC3 48h	28.0982	27.1459
miR-339-1	28.1675	28.0373
miR-339-1	28.018	28.0034
miR-339-1	28.0707	28.0432
miR-339-2	28.683	28.6537
miR-339-2	28.2361	28.6168
miR-339-2	28.4348	28.856
miR-339-3	27.9401	27.543
miR-339-3	27.8632	27.4273
miR-339-3	27.3018	27.5431
Experimental group	NORSF	GAPDH
NC1 48h	25.5864	26.0612
NC1 48h	26.0442	26.002
NC1 48h	26.1416	25.949
NC2 48h	27.6189	27.1178
NC2 48h	27.2539	27.2376
NC2 48h	27.2868	27.232
NC3 48h	27.3394	27.0406
NC3 48h	27.3092	27.0048
NC3 48h	27.2107	27.1459
miR-339-1	28.2575	28.0373
miR-339-1	28.0224	28.0034
miR-339-1	28.3694	28.0432
miR-339-2	28.035	28.6537
miR-339-2	27.9688	28.6168
miR-339-2	27.8321	28.856
miR-339-3	27.4837	28.8667
miR-339-3	27.4169	28.6453
miR-339-3	27.5187	28.5296
Experimental group	CYP19A1	GAPDH
NC+pcDNA3.1-1	28.1716	19.1597
NC+pcDNA3.1-1	28.377	19.1455
NC+pcDNA3.1-1		19.181
NC+pcDNA3.1-2	28.2036	19.1533
NC+pcDNA3.1-2	28.3708	19.0584
NC+pcDNA3.1-2	28.1333
NC+pcDNA3.1-3	28.382	19.2918
NC+pcDNA3.1-3	28.1552	19.2277
NC+pcDNA3.1-3		19.2077
NORSF OE+pcDNA3.1-1	28.2753	19.3775
NORSF OE+pcDNA3.1-1	28.4345	18.4624
NORSF OE+pcDNA3.1-1	28.2052
NORSF OE+pcDNA3.1-2	28.2889	18.71
NORSF OE+pcDNA3.1-2	28.2787	18.8224
NORSF OE+pcDNA3.1-2	28.1522
NORSF OE+pcDNA3.1-3	29.986	19.4769
NORSF OE+pcDNA3.1-3	29.2022	19.3394
NORSF OE+pcDNA3.1-3	29.2553	19.1952
NORSF OE+miR-339-1	27.3472	18.5714
NORSF OE+miR-339-1	27.489	18.6884
NORSF OE+miR-339-1	27.1502	18.6835
NORSF OE+miR-339-2	27.1548	18.2826
NORSF OE+miR-339-2	26.9269	18.0905
NORSF OE+miR-339-2	26.8247	18.1132
NORSF OE+miR-339-3		19.222
NORSF OE+miR-339-3	27.7033	19.333
NORSF OE+miR-339-3	28.0776	19.0983

## Sheet: Table S5
RNA-pulldown in vivo data.
Experimental group	miR-339
Control1	35.7798
Control1	36.8255
Control2	36.2795
Control2	36.1543
Control3	36.3269
Control3	38.8199
LOC102164325-1	31.1783
LOC102164325-1	31.0786
LOC102164325-1	30.6563
LOC102164325-2	30.7223
LOC102164325-2	30.7743
LOC102164325-2	30.6971
LOC102164325-3	30.7174
LOC102164325-3	30.3598
LOC102164325-3	30.7455

## Sheet: Table S6
E2 assay raw data.
Standard Products	Absorbance
0 pg/mL	2.441
40 pg/mL	1.351
100 pg/mL	0.853
200 pg/mL	0.586
400 pg/mL	0.418
1000 pg/mL	0.242
Experimental group	Absorbance
pcDNA3.1+NC1	0.583
pcDNA3.1+NC2	0.596
pcDNA3.1+NC3	0.585
pcDNA3.1+NORSF OE-1	0.667
pcDNA3.1+NORSF OE-2	0.703
pcDNA3.1+NORSF OE-3	0.676
NORSF OE+miR-339-1	0.643
NORSF OE+miR-339-2	0.654
NORSF OE+miR-339-3	0.649
pcDNA3.1+NC1	0.639
pcDNA3.1+NC2	0.677
pcDNA3.1+NC3	0.645
pcDNA3.1+miR-339-1	0.6
pcDNA3.1+miR-339-2	0.614
pcDNA3.1+miR-339-3	0.577
NORSF OE+miR-339-1	0.725
NORSF OE+miR-339-2	0.751
NORSF OE+miR-339-3	0.697
NC+NC1	0.613
NC+NC2	0.604
NC+NC3	0.605
NC+miR-339-1	0.568
NC+miR-339-2	0.57
NC+miR-339-3	0.544
siCYP19+miR-339-1	0.667
siCYP19+miR-339-2	0.722
siCYP19+miR-339-3	0.701
pcDNA3.1+pcDNA3.1-1	0.59
pcDNA3.1+pcDNA3.1-2	0.591
pcDNA3.1+pcDNA3.1-3	0.578
pcDNA3.1+NORSF OE1	0.744
pcDNA3.1+NORSF OE2	0.715
pcDNA3.1+NORSF OE3	0.697
CYP19OE+NORSF OE1	0.649
CYP19OE+NORSF OE2	0.684
CYP19OE+NORSF OE3	0.667

## Sheet: Table S7
Correlation analysis data.
	NORSF mean	CYP19A1 mean	GAPDH mean	E2			Data after deletion of abnormal results.
Sample 1	33.3466	16.5505	18.3114	1348.26
Sample 2	32.8681	16.6394	18.7597
Sample 3	32.3644	18.0892	19.5455	370.788
Sample 4	32.4309	17.1709	18.0131	337.285
Sample 5	31.9128	17.3083	18.1816	553.894
Sample 6	32.6856	18.5337	18.5969	272.752
Sample 7	31.7292	18.0961	18.3551	379.535
Sample 8	32.0105	18.7116	18.7611	415.499
Sample 9	32.9692	22.2753	20.9414	368.658
Sample 10	31.9415	20.9778	19.2924	226.989
Sample 11	33.0733	19.2235	19.7818	180.959
Sample 12	31.6304	20.1974	19.2917	139.285
Sample 13	31.3592	19.8852	19.9575	42.812
	miR-339 mean	CYP19A1 mean	U6 mean	GAPDH mean	E2
Sample 1	31.6149	24.9577	19.8176	22.849	1078.41
Sample 2	30.0477	19.4614	19.8042	20.9846	1722.54
Sample 3	31.0739	23.9593	17.4531	21.8622	930.323
Sample 4	30.2143	19.3243	19.9814	20.6282	1656.16
Sample 5	30.3853	22.9041	17.2866	22.7405	1439.35
Sample 6	34.2188	29.5338	23.2408	28.2353	1485
Sample 7	31.1314	22.0945	20.0111	23.1934	1627
Sample 8	31.4379	23.6593	20.5872	24.5276	1521.71
Sample 9	30.6327	26.3337	16.1861	24.679	1409.86
